# Supplementary material for: Multidimensional scaling methods can reconstruct genomic DNA loops using Hi-C data properties
Source: PLoS One. 2023 Aug 17;18(8):e0289651. doi: 10.1371/journal.pone.0289651 (PMC10434948; doi:10.1371/journal.pone.0289651)
Supplement: S1 File — (ZIP) [file pone.0289651.s001.zip]

Archive with 6 entries (5 files):
- MDS_DNALoop-main/
- MDS_DNALoop-main/Gene_acquisition.R
- MDS_DNALoop-main/Loop_decision.R
- MDS_DNALoop-main/MDS_Genome_Structure.R
- MDS_DNALoop-main/README.md
- MDS_DNALoop-main/test.R
